# Supplementary material for: Exploration of alternative test methods to evaluate phototoxicity of ophthalmic agents by using Statens Seruminstitut Rabbit Cornea cell lines and 3D human reconstituted cornea models
Source: PLoS One. 2018 May 21;13(5):e0196735. doi: 10.1371/journal.pone.0196735 (PMC5962060; doi:10.1371/journal.pone.0196735)
Supplement: S1 File — (XLSX) [file pone.0196735.s001.xlsx]

## Sheet: Sheet1
Wavelength(nm)	Chlorpromazine	Ciprofloxacin	Levofloxacin	Lomefloxacin	Norfloxacin	Tetracycline HCl	Oxytetracycline HCl	Pyridoxine HCl	L-Histidine	Sodium lauryl sulfate
200	0.273367	0.198867	0.198567	0.194067	0.217367	0.1857	0.222933	0.243867	0.0681	-0.00973333
210	0.346567	0.345333	0.241567	0.3364	0.276633	0.299467	0.273433	0.326433	0.120533	0.00343333
220	0.378133	0.401033	0.133467	0.420267	0.395867	0.3823	0.297667	0.315967	0.143267	0.0519
230	0.1124	0.141833	-0.4005	0.1692	0.127233	0.0504667	0	-0.2489	0.127667	0.00666667
240	0.374467	0.366567	-0.195267	0.4403	0.4389	0.3843	0.404467	0.0475333	0.0647	-0.0103
250	0.321567	0.287433	-0.2862	0.378533	0.3823	0.324233	0.3316	-0.0289	0.0299667	0.0104667
260	0.527333	0.3868	-0.213833	0.5118	0.5854	0.5366	0.560933	0.1045	0.0129	-0.0031
270	2.39697	2.136	1.7432	2.23907	2.00283	2.7742	2.73127	1.4969	0.0100333	0.00486667
280	2.32827	2.07873	1.85313	2.21073	1.91943	2.97773	2.84177	1.45287	0.0113667	0.00533333
290	2.36637	2.12173	2.03083	2.28033	1.98207	3.16013	3.04563	1.52957	0.00513333	-0.000733333
300	2.41147	2.213	2.21077	2.3533	2.05357	3.4803	3.4646	1.62363	0.0015	-0.00473333
310	2.21403	2.0559	2.1538	2.18883	1.8906	3.56017	3.5975	1.4818	0.001	-0.00396667
320	2.04223	1.89423	2.02587	2.03063	1.72763	3.6727	3.49317	1.3281	0.000866667	-0.00326667
330	1.8504	1.7071	1.86533	1.84347	1.53867	3.6781	3.48353	1.13953	0.00243333	-0.002
340	1.67483	1.54067	1.7233	1.67227	1.36497	3.7952	3.37623	0.955433	0.002	-0.00213333
350	1.52723	1.39303	1.58907	1.52957	1.20873	3.51503	3.39377	0.773767	0.00186667	-0.00103333
360	1.3576	1.17923	1.42907	1.34303	0.931733	3.78377	3.16377	0.3722	0.00226667	-0.00156667
370	1.01533	0.8438	1.11637	1.0257	0.628567	3.54737	3.03423	0.184233	0.00173333	-0.0003
380	0.429467	0.3308	0.5263	0.476133	0.203867	2.84477	2.60547	0.0043	0.00216667	0.0006
390	0.166	0.123933	0.231167	0.1667	0.0696667	2.7029	2.40587	0.000966667	0.00173333	0.000866667
400	0.0607667	0.0401	0.0999	0.048	0.0203	2.44567	1.8094	0.000366667	0.00166667	0.000766667
410	0.0187	0.00896667	0.0379333	0.0088	0.00273333	1.99707	0.919067	-6.66667e-05	0.00143333	0.000733333
420	0.0086	0.0025	0.0184667	0.0014	-0.000833333	1.2531	0.509767	-0.000566667	0.000966667	0.000533333
430	0.00503333	0.0005	0.00756667	-0.000733333	-0.0014	0.4587	0.199967	-0.000433333	0.0009	0.000566667
440	0.00406667	0.000266667	0.0042	-0.001	-0.00186667	0.178767	0.0866	-0.000166667	0.0011	0.0011
450	0.00303333	-0.000333333	0.0021	-0.00113333	-0.002	0.0594667	0.0323333	3.33333e-05	0.000933333	0.00116667
460	0.00286667	-0.000333333	0.00136667	-0.00123333	-0.0019	0.0271	0.0157	-3.33333e-05	0.00113333	0.00113333
470	0.0029	0.000244333	0.000966667	-0.0012	-0.00196667	0.0116	0.00726667	0.000133333	0.00116667	0.000866667
480	0.00266667	0.000366667	0.000933333	-0.000966667	-0.00146667	0.0047	0.00356667	0.000133333	0.0013	0.00106667
490	0.00246667	6.66667e-05	0.0008	-0.00103333	-0.00176667	0.00246667	0.00216667	0.000266667	0.001	0.00113333
500	0.00216667	-0.0003	0.0003	-0.00126667	-0.0022	0.000966667	0.00153333	-6.66667e-05	0.000566667	0.000533333
510	0.002	-0.000666667	3.33333e-05	-0.0018	-0.0032	0.000433333	0.0005	-0.000333333	0.000266667	0.000333333
520	0.002	-0.000833333	-0.0001	-0.00176667	-0.00263333	0.000166667	0.00103333	-0.000333333	3.33333e-05	6.66667e-05
530	0.00216667	-0.000533333	-0.0001	-0.00163333	-0.0024	3.33333e-05	0.0008	-0.000166667	0.000166667	0.000266667
540	0.00203333	-0.000366667	0.0001	-0.00133333	-0.00226667	6.66667e-05	0.0009	0	0.0006	0.0005
550	0.00206667	-0.0003	0.000133333	-0.0012	-0.0022	3.33333e-05	0.0008	-3.33333e-05	0.000366667	0.000633333
560	0.00193333	-0.0005	0.000133333	-0.00123333	-0.00196667	-3.33333e-05	0.000733333	3.33333e-05	0.0005	0.0009
570	0.00176667	-0.000333333	0.000366667	-0.001	-0.00306667	3.33333e-05	0.0011	0.0003	0.000633333	0.00103333
580	0.00173333	-0.000133333	0.000466667	-0.000733333	-0.00183333	0.0002	0.0008	0.0001	0.000533333	0.00133333
590	0.0018	0.0004	0.0007	-0.0008	-0.0016	0.000466667	0.00133333	0.0003	0.000533333	0.00146667
600	0.0019	0.000433333	0.000966667	-0.0007	-0.0021	0.000633333	0.00113333	0.0004	0.0008	0.00153333
610	0.0019	0.000433333	0.000666667	-0.0005	-0.00563333	0.000533333	0.0016	0.000533333	0.000833333	0.0015
620	0.00183333	0.0004	0.0006	-0.000433333	-0.00106667	0.000633333	0.00156667	0.0003	0.000866667	0.00143333
630	0.00173333	0.000333333	0.0009	-0.0006	-0.00156667	0.000833333	0.0013	0.0005	0.000933333	0.0015
640	0.00176667	0.0006	0.000533333	-0.000833333	-0.00706667	0.000533333	0.00126667	0.000266667	0.000766667	0.00143333
650	0.00183333	0.0003	0.000466667	-0.000533333	-0.00163333	0.000366667	0.000166667	0.000166667	0.0005	0.0017
660	0.00163333	0.000233333	0.000233333	-0.0006	-0.00176667	0.0001	0.000733333	0.000233333	0.000366667	0.00153333
670	0.00183333	0.000333333	0.0002	-0.000633333	-0.00176667	0.000266667	-0.000333333	-3.33333e-05	0.0004	0.0012
680	0.0019	0.000166667	0.0001	-0.000633333	-0.00226667	0.0001	0.000533333	-6.66667e-05	0.0004	0.00116667
690	0.00183333	0.000366667	-0.000166667	-0.0005	-0.00196667	0.000233333	-0.000166667	-0.000333333	0.000433333	0.00103333
700	0.00183333	0.000233333	-0.0003	-0.000633333	-0.00143333	-6.66667e-05	0.000466667	-0.0002	0.0002	0.00126667
