# Supplementary material for: Exploration of alternative test methods to evaluate phototoxicity of ophthalmic agents by using Statens Seruminstitut Rabbit Cornea cell lines and 3D human reconstituted cornea models
Source: PLoS One. 2018 May 21;13(5):e0196735. doi: 10.1371/journal.pone.0196735 (PMC5962060; doi:10.1371/journal.pone.0196735)
Supplement: S2 File — (XLS) [file pone.0196735.s002.xls]

## Sheet: Sheet1
##BLOCKS= 1
Plate:	SIRC_0J	1.3	PlateFormat	Endpoint	Absorbance	Raw	FALSE	1						1	490	1	12	96	1	8	None
	Temperature	1	2	3	4	5	6	7	8	9	10	11	12
	26.9	0.0387	0.0387	0.039	0.0387	0.0383	0.0387	0.0385	0.0375	0.0387	0.0388	0.0436	0.0383
		0.0424	0.041	0.0415	0.2222	0.7885	0.7495	0.9311	0.8916	0.4011	0.0391	0.0393	0.0399
		0.0411	0.0398	0.0402	0.2296	0.7097	0.7225	0.9309	0.41	0.3533	0.0407	0.0421	0.0426
		0.0391	0.0387	0.0408	0.7195	0.9069	1.0655	0.9448	0.3516	0.9856	0.039	0.0388	0.0388
		0.0396	0.041	0.0466	0.335	0.9887	0.3142	0.952	0.2926	0.9373	0.0391	0.0398	0.0392
		0.0384	0.0413	0.0393	0.2383	0.9145	0.4646	0.9899	0.3677	1.0121	0.0386	0.0389	0.0384
		0.0408	0.043	0.0437	0.2415	0.782	0.9371	0.9067	0.3459	0.8929	0.0385	0.0392	0.0479
		0.0404	0.0406	0.0439	0.0393	0.0391	0.0394	0.0397	0.0394	0.0394	0.0397	0.0392	0.0393
~End
Original Filename: SIRC_0J.pda Date Last Saved: 2013-07-24
Instrument type: Instrument serial number:
##BLOCKS= 1
Plate:	SIRC_5J	1.3	PlateFormat	Endpoint	Absorbance	Raw	FALSE	1						1	490	1	12	96	1	8	None
	Temperature	1	2	3	4	5	6	7	8	9	10	11	12
	26.9	0.0381	0.0408	0.0383	0.0413	0.0389	0.0461	0.0412	0.0385	0.0393	0.0387	0.0395	0.0379
		0.0386	0.0408	0.0398	0.4259	0.4374	0.4772	0.4553	0.6173	0.6968	0.0336	0.0403	0.04
		0.0423	0.0411	0.0395	0.323	0.9484	0.7172	0.7737	0.86	0.3545	0.0429	0.0408	0.041
		0.0386	0.0393	0.0425	0.4959	0.9628	0.3887	0.8843	0.4327	0.5944	0.0388	0.0389	0.0389
		0.0393	0.0403	0.0452	0.3056	1.0054	0.8031	0.7156	0.446	0.3485	0.0416	0.0434	0.0412
		0.0387	0.041	0.044	0.3527	0.7061	0.6234	0.8629	0.5351	0.5469	0.0399	0.042	0.0414
		0.0395	0.039	0.039	0.4061	0.3911	0.4766	0.4461	0.3605	0.4752	0.0379	0.0428	0.0623
		0.0398	0.0406	0.0411	0.0395	0.0388	0.0386	0.042	0.0417	0.0404	0.04	0.0416	0.0392
~End
Original Filename: SIRC_5J.pda Date Last Saved: 2013-07-24
Instrument type: Instrument serial number:
##BLOCKS= 1
Plate:	SIRC_10J	1.3	PlateFormat	Endpoint	Absorbance	Raw	FALSE	1						1	490	1	12	96	1	8	None
	Temperature	1	2	3	4	5	6	7	8	9	10	11	12
	27	0.0378	0.0377	0.038	0.0388	0.0385	0.0384	0.0383	0.0375	0.0388	0.0386	0.0381	0.0376
		0.0398	0.0404	0.0385	0.2585	0.4328	0.4617	0.6375	0.5128	0.3723	0.0391	0.0408	0.0399
		0.04	0.0406	0.0396	0.3609	0.604	0.2957	0.857	0.9007	0.3655	0.0408	0.0409	0.0402
		0.0386	0.0387	0.0386	0.5283	0.6027	0.5109	0.4906	0.7217	0.4467	0.0389	0.0386	0.0384
		0.0391	0.0397	0.0416	0.3973	0.5364	0.5457	0.5792	0.6644	1.0213	0.0388	0.0395	0.039
		0.0388	0.0396	0.0387	0.5105	0.4008	0.2975	0.5088	0.2941	0.5132	0.0379	0.039	0.0384
		0.0384	0.0389	0.0395	0.2694	0.4797	0.442	0.3984	0.3584	0.3159	0.0377	0.0393	0.0399
		0.0395	0.04	0.0398	0.0397	0.0394	0.0386	0.0395	0.0401	0.0482	0.0397	0.0397	0.0512
~End
Original Filename: SIRC_10J.pda Date Last Saved: 2013-07-24
Instrument type: Instrument serial number:
##BLOCKS= 1
Plate:	SIRC_20J	1.3	PlateFormat	Endpoint	Absorbance	Raw	FALSE	1						1	490	1	12	96	1	8	None
	Temperature	1	2	3	4	5	6	7	8	9	10	11	12
	27	0.0387	0.0389	0.041	0.0384	0.038	0.0384	0.0382	0.038	0.0383	0.0387	0.0382	0.0384
		0.0394	0.0417	0.0416	0.3234	0.3784	0.3989	0.4907	0.6227	0.418	0.0406	0.0413	0.042
		0.0399	0.0417	0.0405	0.326	0.7508	0.581	0.8234	0.787	0.4023	0.0406	0.0407	0.0402
		0.0386	0.0401	0.0408	0.3842	0.7258	0.3163	0.4135	0.4427	0.4192	0.0387	0.0391	0.0385
		0.0395	0.0479	0.0401	0.402	1	0.3957	0.3406	0.372	0.4819	0.0409	0.0415	0.0389
		0.0387	0.0426	0.043	0.3561	0.5085	0.3076	0.29	0.4355	0.3139	0.0383	0.039	0.038
		0.04	0.0387	0.0398	0.3588	0.373	0.3244	0.2829	0.26	0.2895	0.0382	0.0394	0.0391
		0.0442	0.0402	0.0411	0.0438	0.0411	0.0392	0.0393	0.0393	0.0402	0.0397	0.0409	0.0385
~End
Original Filename: SIRC_20J.pda Date Last Saved: 2013-07-24
Instrument type: Instrument serial number:

## Sheet: Sheet2
365nm	0	5	10	20
	0.2222	0.4259	0.2585	0.3234
	0.2296	0.323	0.3609	0.326
	0.7195	0.4959	0.5283	0.3842
	0.335	0.3056	0.3973	0.402
	0.2383	0.3527	0.5105	0.3561
	0.2415	0.4061	0.2694	0.3588
	0.7885	0.4374	0.4328	0.3784
	0.7097	0.9484	0.604	0.7508
	0.9069	0.9628	0.6027	0.7258
	0.9887	1.0054	0.5364	1
	0.9145	0.7061	0.4008	0.5085
	0.782	0.3911	0.4797	0.373
	0.7495	0.4772	0.4617	0.3989
	0.7225	0.7172	0.2957	0.581
	1.0655	0.3887	0.5109	0.3163
	0.3142	0.8031	0.5457	0.3957
	0.4646	0.6234	0.2975	0.3076
	0.9371	0.4766	0.442	0.3244
	0.9311	0.4553	0.6375	0.4907
	0.9309	0.7737	0.857	0.8234
	0.9448	0.8843	0.4906	0.4135
	0.952	0.7156	0.5792	0.3406
	0.9899	0.8629	0.5088	0.29
	0.9067	0.4461	0.3984	0.2829
	0.8916	0.6173	0.5128	0.6227
	0.41	0.86	0.9007	0.787
	0.3516	0.4327	0.7217	0.4427
	0.2926	0.446	0.6644	0.372
	0.3677	0.5351	0.2941	0.4355
	0.3459	0.3605	0.3584	0.26
	0.4011	0.6968	0.3723	0.418
	0.3533	0.3545	0.3655	0.4023
	0.9856	0.5944	0.4467	0.4192
	0.9373	0.3485	1.0213	0.4819
	1.0121	0.5469	0.5132	0.3139
	0.8929	0.4752	0.3159	0.2895
Average	0.672969	0.573678	0.497036	0.447131
S.D.	0.295056	0.205505	0.175235	0.173892
NormalizedAVG	99.9955	85.2419	73.8538	66.4384

## Sheet: Sheet3
##BLOCKS= 1
Plate:	SIRC_0J	1.3	PlateFormat	Endpoint	Absorbance	Raw	FALSE	1						1	490	1	12	96	1	8	None
	Temperature(좧)	1	2	3	4	5	6	7	8	9	10	11	12
	26.7	0.0398	0.0521	0.0429	0.0387	0.0382	0.0387	0.0393	0.0394	0.0392	0.04	0.0385	0.0387
		0.0387	0.0402	0.0397	0.8252	0.7796	0.8207	0.9257	0.9087	0.967	0.0405	0.0393	0.0394
		0.0408	0.0409	0.04	0.2402	0.946	0.8591	0.9574	0.9104	0.9592	0.0419	0.0416	0.0405
		0.0391	0.039	0.0387	0.385	0.8772	0.388	0.9783	0.9332	0.9481	0.0394	0.0401	0.0398
		0.0394	0.0414	0.04	0.8051	1.0678	0.5887	0.9882	0.4709	0.608	0.0393	0.0402	0.0406
		0.0387	0.0393	0.0395	0.2905	0.3188	0.3169	0.9894	0.8961	0.4054	0.0387	0.0394	0.0381
		0.0403	0.0395	0.0393	0.5277	0.3131	0.3471	0.2947	0.9408	0.4708	0.039	0.0394	0.0391
		0.0399	0.0464	0.0402	0.0443	0.0413	0.0393	0.0404	0.0411	0.0395	0.0395	0.0396	0.0387
~End
Original Filename: SIRC_0J-1.pda Date Last Saved: 2013-07-24
Instrument type: Instrument serial number:
##BLOCKS= 1
Plate:	SIRC_5J	1.3	PlateFormat	Endpoint	Absorbance	Raw	FALSE	1						1	490	1	12	96	1	8	None
	Temperature(좧)	1	2	3	4	5	6	7	8	9	10	11	12
	26.8	0.0387	0.0382	0.0383	0.0388	0.0394	0.0405	0.0387	0.0379	0.0385	0.0387	0.0387	0.0383
		0.0389	0.0398	0.0391	0.3612	0.8953	0.8642	0.7836	0.7808	0.8685	0.0387	0.0405	0.0399
		0.0401	0.0433	0.0434	0.8558	0.8994	0.7142	0.8641	0.4046	0.9213	0.0409	0.0407	0.0406
		0.0396	0.0389	0.0392	0.714	0.9987	0.5031	0.8039	0.5173	0.7634	0.0591	0.0397	0.0386
		0.0394	0.0399	0.0394	0.5809	0.9898	0.4634	0.5351	0.4763	0.8487	0.0421	0.0396	0.0385
		0.0389	0.0391	0.0408	0.3465	0.8993	0.4607	0.3302	0.4186	0.4183	0.0393	0.0391	0.0379
		0.0386	0.0396	0.0393	0.411	0.6862	0.9283	0.6018	0.3764	0.2648	0.0391	0.0427	0.0396
		0.0395	0.0395	0.0394	0.0396	0.0391	0.0394	0.0392	0.0392	0.0394	0.0399	0.0396	0.0383
~End
Original Filename: SIRC_5J-1.pda Date Last Saved: 2013-07-24
Instrument type: Instrument serial number:
##BLOCKS= 1
Plate:	SIRC_10J	1.3	PlateFormat	Endpoint	Absorbance	Raw	FALSE	1						1	490	1	12	96	1	8	None
	Temperature(좧)	1	2	3	4	5	6	7	8	9	10	11	12
	26.8	0.0397	0.0389	0.0381	0.0386	0.0393	0.0409	0.0388	0.0376	0.0385	0.0384	0.0409	0.0379
		0.0385	0.0493	0.0394	0.963	1.0223	0.3767	0.9324	0.9675	0.9084	0.0386	0.0395	0.0395
		0.045	0.0401	0.0408	1.0035	1.0193	0.9098	0.9366	0.9841	0.989	0.0411	0.041	0.0407
		0.0457	0.0429	0.0426	0.5261	1.0553	0.8805	1.0015	0.5276	0.7587	0.0451	0.0399	0.0401
		0.0391	0.0412	0.0425	1.0256	1.0279	0.9712	0.8682	1.0424	0.7855	0.0407	0.0395	0.0388
		0.056	0.04	0.0439	0.8814	0.9713	0.7351	0.9064	0.9973	0.9553	0.0396	0.0399	0.0383
		0.0388	0.0398	0.04	0.86	0.7035	0.3686	0.3924	0.8749	0.7092	0.039	0.0395	0.0396
		0.04	0.0409	0.0398	0.0395	0.039	0.0397	0.0391	0.0391	0.0394	0.0397	0.0396	0.0384
~End
Original Filename: SIRC_10J-1.pda Date Last Saved: 2013-07-24
Instrument type: Instrument serial number:

## Sheet: Sheet4
광조사_365nm	0J/cm2	5J/cm2	10J/cm2
	0.8252	0.3612	0.963
	0.2402	0.8558	1.0035
	0.385	0.714	0.5261
	0.8051	0.5809	1.0256
	0.2905	0.3465	0.8814
	0.5277	0.411	0.86
	0.7796	0.8953	1.0223
	0.946	0.8994	1.0193
	0.8772	0.9987	1.0553
	1.0678	0.9898	1.0279
	0.3188	0.8993	0.9713
	0.3131	0.6862	0.7035
	0.8207	0.8642	0.3767
	0.8591	0.7142	0.9098
	0.388	0.5031	0.8805
	0.5887	0.4634	0.9712
	0.3169	0.4607	0.7351
	0.3471	0.9283	0.3686
	0.9257	0.7836	0.9324
	0.9574	0.8641	0.9366
	0.9783	0.8039	1.0015
	0.9882	0.5351	0.8682
	0.9894	0.3302	0.9064
	0.2947	0.6018	0.3924
	0.9087	0.7808	0.9675
	0.9104	0.4046	0.9841
	0.9332	0.5173	0.5276
	0.4709	0.4763	1.0424
	0.8961	0.4186	0.9973
	0.9408	0.3764	0.8749
	0.967	0.8685	0.9084
	0.9592	0.9213	0.989
	0.9481	0.7634	0.7587
	0.608	0.8487	0.7855
	0.4054	0.4183	0.9553
	0.4708	0.2648	0.7092
Average	0.701361	0.654158	0.856625
S.D.	0.2751	0.224261	0.195625
	99.9945	93.2647	122.131
