# Supplementary material for: Exploration of alternative test methods to evaluate phototoxicity of ophthalmic agents by using Statens Seruminstitut Rabbit Cornea cell lines and 3D human reconstituted cornea models
Source: PLoS One. 2018 May 21;13(5):e0196735. doi: 10.1371/journal.pone.0196735 (PMC5962060; doi:10.1371/journal.pone.0196735)
Supplement: S3 File — (ZIP) [file pone.0196735.s003.zip]

Archive with 35 entries (26 files):
- Phototox raw data/desktop.ini
- Phototox raw data/Phototox/
- Phototox raw data/Phototox/chlorpromazine/
- Phototox raw data/Phototox/chlorpromazine/CPZ UV-.txt
- Phototox raw data/Phototox/chlorpromazine/CPZ UV+.txt
- Phototox raw data/Phototox/chlorpromazine/desktop.ini
- Phototox raw data/Phototox/Ciprofloxacin/
- Phototox raw data/Phototox/Ciprofloxacin/Ciprofloxacin_UV-.txt
- Phototox raw data/Phototox/Ciprofloxacin/Ciprofloxacin_UV+.txt
- Phototox raw data/Phototox/Ciprofloxacin/desktop.ini
- Phototox raw data/Phototox/desktop.ini
- Phototox raw data/Phototox/Histidine/
- Phototox raw data/Phototox/Histidine/desktop.ini
- Phototox raw data/Phototox/Histidine/Histidine_UV-.txt
- Phototox raw data/Phototox/Histidine/Histidine_UV+.txt
- Phototox raw data/Phototox/Levofloxacin/
- Phototox raw data/Phototox/Levofloxacin/desktop.ini
- Phototox raw data/Phototox/Levofloxacin/Levofloxacin_UV-.txt
- Phototox raw data/Phototox/Levofloxacin/Levofloxacin_UV+.txt
- Phototox raw data/Phototox/Lomefloxacin/
- Phototox raw data/Phototox/Lomefloxacin/desktop.ini
- Phototox raw data/Phototox/Lomefloxacin/Lome_UV-.txt
- Phototox raw data/Phototox/Lomefloxacin/Lome_UV+.txt
- Phototox raw data/Phototox/Norfloxacin/
- Phototox raw data/Phototox/Norfloxacin/desktop.ini
- Phototox raw data/Phototox/Norfloxacin/Norfloxacin_UV-.txt
- Phototox raw data/Phototox/Norfloxacin/Norfloxacin_UV+.txt
- Phototox raw data/Phototox/SLS/
- Phototox raw data/Phototox/SLS/desktop.ini
- Phototox raw data/Phototox/SLS/SLS_UV-.txt
- Phototox raw data/Phototox/SLS/SLS_UV+.txt
- Phototox raw data/Phototox/Tetracycline/
- Phototox raw data/Phototox/Tetracycline/desktop.ini
- Phototox raw data/Phototox/Tetracycline/Tetracycline_UV-.txt
- Phototox raw data/Phototox/Tetracycline/Tetracycline_UV+.txt
