# Supplementary material for: Exploration of alternative test methods to evaluate phototoxicity of ophthalmic agents by using Statens Seruminstitut Rabbit Cornea cell lines and 3D human reconstituted cornea models
Source: PLoS One. 2018 May 21;13(5):e0196735. doi: 10.1371/journal.pone.0196735 (PMC5962060; doi:10.1371/journal.pone.0196735)
Supplement: S3 File — (ZIP) [file pone.0196735.s003.zip › Phototox raw data/Phototox/SLS/SLS_UV+.txt]

0.0377	0.0377	0.0383	0.0386	0.0384	0.0384	0.0385	0.0376	0.0388	0.0386	0.0382	0.0378
0.0383	0.1921	0.3298	0.2574	0.2489	0.2351	0.2677	0.2874	0.1488	0.1473	0.3486	0.0408
0.0413	0.2317	0.2874	0.3268	0.329	0.2877	0.4513	0.264	0.1529	0.1534	0.2544	0.0404
0.039	0.1852	0.4126	0.2898	0.3651	0.3937	0.7693	0.3826	0.1524	0.1506	0.3607	0.0384
0.0423	0.1949	0.3573	0.333	0.3052	0.443	0.8036	0.3419	0.153	0.1502	0.5738	0.0388
0.0387	0.2034	0.3559	0.3121	0.4322	0.4095	0.4283	0.3601	0.1493	0.1481	0.5695	0.0385
0.0388	0.2084	0.2647	0.4605	0.3737	0.3435	0.7151	0.3076	0.1508	0.1492	0.1735	0.0396
0.0394	0.0391	0.0399	0.0395	0.0388	0.0385	0.0395	0.0392	0.0394	0.0393	0.0395	0.0388
