# Supplementary material for: Exploration of alternative test methods to evaluate phototoxicity of ophthalmic agents by using Statens Seruminstitut Rabbit Cornea cell lines and 3D human reconstituted cornea models
Source: PLoS One. 2018 May 21;13(5):e0196735. doi: 10.1371/journal.pone.0196735 (PMC5962060; doi:10.1371/journal.pone.0196735)
Supplement: S3 File — (ZIP) [file pone.0196735.s003.zip › Phototox raw data/Phototox/Tetracycline/Tetracycline_UV+.txt]

##BLOCKS= 1          
Plate:	Tetracycline_UV+	1.3	PlateFormat	Endpoint	Absorbance	Raw	FALSE	1						1	490	1	12	96	1	8	None	
	Temperature(�C)	1	2	3	4	5	6	7	8	9	10	11	12		
	28.40	0.038	0.0375	0.0377	0.0388	0.0385	0.0383	0.0385	0.0374	0.0384	0.0389	0.0385	0.0377		
		0.0459	0.2466	0.2294	0.3095	0.6572	0.3116	0.1597	0.139	0.147	0.1474	0.2506	0.039		
		0.0403	0.2161	0.2727	0.2263	0.3248	0.2615	0.1653	0.1517	0.1536	0.1542	0.4426	0.0401		
		0.0385	0.2983	0.3363	0.363	0.2644	0.2698	0.2157	0.1594	0.1604	0.1514	0.4222	0.0381		
		0.0391	0.2184	0.2404	0.2438	0.2607	0.2003	0.1733	0.163	0.1592	0.1553	0.4126	0.039		
		0.0732	0.2698	0.2114	0.2246	0.3142	0.1999	0.1951	0.1702	0.1703	0.1594	0.3617	0.0383		
		0.0379	0.2919	0.4589	0.2661	0.3943	0.2398	0.2592	0.1651	0.1603	0.1561	0.5084	0.0391		
		0.0392	0.0389	0.0399	0.0398	0.0386	0.0384	0.0392	0.0392	0.039	0.0392	0.0394	0.0386		
		
~End
Original Filename: 20130809_Tetracycline_UV+.pda   Date Last Saved: 2013-08-09
Instrument type: Instrument serial number:
